# Supplementary material for: He Karanga Maha. Investigating Relational Resource Management in Aotearoa, New Zealand
Source: Int J Environ Res Public Health. 2023 Apr 18;20(8):5556. doi: 10.3390/ijerph20085556 (PMC10138379; doi:10.3390/ijerph20085556)
Supplement: Supplementary file 1 [file ijerph-20-05556-s001.zip]

Archive with 1 entries (1 files):
- ijerph-2212595-supplementary.pdf
